# Supplementary material for: Validation of Pharmacogenomic Interaction Probability (PIP) Scores in Predicting Drug–Gene, Drug–Drug–Gene, and Drug–Gene–Gene Interaction Risks in a Large Patient Population
Source: J Pers Med. 2022 Nov 29;12(12):1972. doi: 10.3390/jpm12121972 (PMC9783707; doi:10.3390/jpm12121972)
Supplement: Supplementary file 1 [file jpm-12-01972-s001.zip]

Archive with 1 entries (1 files):
- jpm-1996307-supplementary.pdf
